# Supplementary material for: Daptomycin versus Vancomycin for the Treatment of Methicillin-Resistant Staphylococcus aureus Bloodstream Infection with or without Endocarditis: A Systematic Review and Meta-Analysis
Source: Antibiotics (Basel). 2021 Aug 21;10(8):1014. doi: 10.3390/antibiotics10081014 (PMC8389004; doi:10.3390/antibiotics10081014)
Supplement: Supplementary file 1 [file antibiotics-10-01014-s001.zip]

Archive with 1 entries (1 files):
- antibiotics-1320451-supplementary.pdf
